# Supplementary material for: Are we teaching health science students in the United States what they need to know about death and dying coping strategies?
Source: J Educ Eval Health Prof. 2021 Nov 11;18:29. doi: 10.3352/jeehp.2021.18.29 (PMC8616726; doi:10.3352/jeehp.2021.18.29)
Supplement: Supplementary file 1 [file jeehp-18-29-dataset1.xlsx]

## Sheet: Sheet
Participant	1. What is your program of study?	2. Have you participated in clinical rotations for your program of study?	3. Have you experienced the loss of a patient within any of your clinical rotations?	4. If you have experienced the death of a patient, was it a difficult experience?	5. Prior to attending any form of clinical rotations, were death and dying coping strategies presented to you by your educational program?	6. If you answered yes to question 5, do you feel those coping strategies were effectiveIf you answered yes to question 5, do you feel those coping strategies were effective?	7. Do you feel you were adequately prepared by your educational program for the death of patients?	8. Open-ended question: What death and dying coping strategies do you believe should be taught within health science educational programs?
	Response	Response	Response	Response	Response	Response	Response	Response
1	Respiratory Therapy	Yes	Yes	Yes	Yes	Yes	Yes	N/A
2	Radiologic Sciences	Yes	No	N/A	No	N/A	Yes	Stress Management
3	Radiologic Sciences	Yes	Yes	Yes	No	N/A	No	How not to freak out
4	Nursing	Yes	Yes	No	Yes	No	No	How to talk with the patients family about them dying
5	Respiratory Therapy	Yes	Yes	Yes	Yes	Yes	Yes	Just talking about it
6	Nursing	Yes	Yes	Yes	No	N/A	No	Talking with someone who is dying
7	Nursing	Yes	Yes	No	No	N/A	Yes	N/A
8	Respiratory Therapy	Yes	Yes	No	Yes	No	No	We need to do self care activities
9	Respiratory Therapy	Yes	Yes	Yes	Yes	No	No	Just different ways to deal with sadness
10	Respiratory Therapy	Yes	Yes	Yes	Yes	Yes	Yes	N/A
11	Radiologic Sciences	Yes	No	N/A	No	N/A	No	N/A
12	Nursing	Yes	Yes	Yes	Yes	Yes	Yes	I want a class on end of life care
13	Respiratory Therapy	Yes	Yes	No	Yes	No	No	N/A
14	Nursing	Yes	Yes	Yes	No	N/A	No	N/A
15	Respiratory Therapy	Yes	Yes	No	Yes	Yes	Yes	Dealing with grief
16	Nursing	Yes	Yes	Yes	No	N/A	No	I think our professors should give us ideas and ways of destressing. My teachers didn't do anything.
17	Nursing	Yes	No	N/A	No	N/A	Yes	Maybe just give us ways to deal with being sad and depressed.
18	Radiologic Sciences	Yes	Yes	Yes	No	N/A	No	N/A
19	Radiologic Sciences	Yes	No	N/A	No	N/A	Yes	N/A
20	Respiratory Therapy	Yes	Yes	Yes	Yes	Yes	Yes	N/A
21	Nursing	Yes	No	N/A	No	N/A	No	N/A
22	Respiratory Therapy	Yes	Yes	Yes	Yes	No	No	N/A
23	Respiratory Therapy	Yes	Yes	Yes	Yes	Yes	Yes	Best self-care
24	Respiratory Therapy	Yes	Yes	No	Yes	No	No	N/A
25	Respiratory Therapy	Yes	Yes	Yes	Yes	No	No	How not to get overwhelmed with death
26	Nursing	No - OMIT	No Clinical	No Clinical	No Clinical	No Clinical	No Clinical	No Clinical
27	Nursing	No - OMIT	No Clinical	No Clinical	No Clinical	No Clinical	No Clinical	No Clinical
28	Nursing	No - OMIT	No Clinical	No Clinical	No Clinical	No Clinical	No Clinical	No Clinical
29	Respiratory Therapy	Yes	Yes	No	Yes	Yes	Yes	How not to be sad about kids dying
30	Respiratory Therapy	Yes	Yes	No	Yes	No	No	N/A
31	Nursing	Yes	Yes	No	No	N/A	No	N/A
32	Respiratory Therapy	Yes	Yes	No	Yes	No	No	N/A
33	Respiratory Therapy	Yes	Yes	No	Yes	No	No	Ways to destress
34	Nursing	Yes	No	N/A	No	N/A	No	N/A
35	Radiologic Sciences	Yes	Yes	No	No	N/A	No	I don't really deal with dying patients
36	Nursing	Yes	Yes	Yes	No	N/A	No	N/A
37	Nursing	Yes	No	N/A	Yes	Yes	Yes	Ideas on self-care.
38	Nursing	Yes	Yes	Yes	No	N/A	No	I want to know what nurses do to keep from getting so emotional about a patient dying.
39	Nursing	Yes	Yes	Yes	No	N/A	No	Talking to family members
	JANUARY 14 RESULTS	Yes - 36 No - 3	Yes - 29 No - 7	Yes - 17 No - 12	Yes - 19 No - 17	Yes - 9 No - 10	Yes - 13 No - 23
40	Respiratory Therapy	Yes	Yes	Yes	Yes	No	No	N/A
41	Nursing	Yes	Yes	Yes	No	N/A	No	I wish we had some type of counseling we could fgo through or someone we could talk to at the school.
42	Nursing	Yes	No	N/A	No	N/A	No	Destressing
43	Nursing	Yes	Yes	Yes	Yes	No	No	N/A
44	Nursing	Yes	No	N/A	No	N/A	No	N/A
45	Nursing	Yes	Yes	No	No	N/A	No	N/A
46	Respiratory Therapy	Yes	Yes	Yes	Yes	Yes	Yes	N/A
47	Nursing	Yes	Yes	Yes	No	N/A	No	Taking care of a dying patient is so stressful. It literally makes me anxious. I went into clinicals not even prepared for a patient to die. I needed basic prep on dealing with the whole situation.
48	Nursing	Yes	Yes	No	No	N/A	No	N/A
49	Radiologic Sciences	Yes	Yes	Yes	No	N/A	No	Dealing with the stress of it all
50	Radiologic Sciences	Yes	Yes	Yes	No	N/A	No	N/A
51	Radiologic Sciences	Yes	Yes	No	No	N/A	No	Ways to take time for yourself
52	Nursing	Yes	Yes	Yes	No	N/A	No	N/A
53	Nursing	Yes	Yes	Yes	Yes	No	No	N/A
54	Nursing	Yes	Yes	Yes	No	N/A	No	I want to work with kids and I don't know how that will be. I think it will be stressful.
55	Nursing	Yes	Yes	Yes	No	N/A	No	N/A
56	Radiologic Sciences	Yes	Yes	No	No	N/A	No	N/A
57	Radiologic Sciences	Yes	Yes	Yes	No	N/A	No	Dying patients make me nervous, so just ways to not get anxious
58	Nursing	Yes	No	N/A	No	N/A	No	I don't know. Never had a patient die.
59	Nursing	Yes	Yes	Yes	No	N/A	No	Just trying not to get emotional and cry.
60	Nursing	Yes	Yes	No	No	N/A	Yes	N/A
61	Respiratory Therapy	Yes	Yes	Yes	Yes	Yes	Yes	N/A
62	Nursing	Yes	No	N/A	No	N/A	No	Who to go to when I break down in tears
63	Nursing	Yes	Yes	Yes	No	N/A	No	N/A
64	Nursing	Yes	Yes	Yes	No	N/A	No	Just dealing with sadness
65	Respiratory Therapy	Yes	Yes	Yes	Yes	No	No	Ways to chill and relax
66	Radiologic Sciences	Yes	No	N/A	No	N/A	No	N/A
67	Respiratory Therapy	Yes	Yes	No	Yes	Yes	Yes	N/A
68	Respiratory Therapy	Yes	Yes	Yes	Yes	Yes	Yes	N/A
69	Respiratory Therapy	Yes	Yes	Yes	Yes	No	No	Self-care techniques
70	Radiologic Sciences	Yes	Yes	Yes	No	N/A	No	N/A
71	Nursing	Yes	Yes	No	Yes	Yes	Yes	Talking with the family is so hard. I need ways to do that better.
72	Respiratory Therapy	Yes	Yes	Yes	Yes	No	No	N/A
73	Radiologic Sciences	Yes	No	N/A	No	N/A	No	N/A
74	Nursing	Yes	Yes	Yes	Yes	No	No	Not getting too upset.
75	Radiologic Sciences	Yes	Yes	Yes	No	N/A	Yes	N/A
76	Respiratory Therapy	Yes	Yes	No	Yes	No	No	N/A
77	Respiratory Therapy	Yes	Yes	Yes	Yes	No	No	It would be nice to know some ways to cope emotionally.
78	Nursing	Yes	Yes	Yes	No	N/A	Yes	Nothing. I was told that death happens and you have to react like a professional.
79	Respiratory Therapy	Yes	Yes	No	Yes	No	No	N/A
80	Radiologic Sciences	Yes	No	N/A	No	N/A	No	N/A
81	Radiologic Sciences	Yes	No	N/A	No	N/A	No	Radiology Techs don't really deal with death that much.
82	Radiologic Sciences	Yes	Yes	No	No	N/A	No	N/A
83	Nursing	Yes	Yes	Yes	No	N/A	No	N/A
84	Nursing	Yes	No	N/A	Yes	Yes	Yes	How to not cry in the room.
85	Respiratory Therapy	Yes	Yes	Yes	Yes	No	No	N/A
86	Nursing	Yes	Yes	No	No	N/A	No	It would be good to know what to say and what not to say to someone after their loved one has died.
87	Respiratory Therapy	Yes	Yes	No	Yes	Yes	Yes	I want to learn ways to talk to family members better.
88	Nursing	Yes	No	N/A	No	N/A	No	N/A
89	Nursing	Yes	No	N/A	No	N/A	No	N/A
90	Radiologic Sciences	Yes	No	N/A	No	N/A	Yes	What we are supposed to do when a patient dies.
91	Radiologic Sciences	Yes	Yes	No	No	N/A	No	N/A
92	Nursing	Yes	No	N/A	No	N/A	No	N/A
93	Nursing	Yes	Yes	Yes	No	N/A	No	The hardest part for me is talking with the family and friends of the patient.
94	Respiratory Therapy	Yes	Yes	No	Yes	Yes	Yes	Just how to deal with so much death.
95	Radiologic Sciences	Yes	Yes	No	No	N/A	Yes	N/A
96	Radiologic Sciences	Yes	Yes	No	No	N/A	No	N/A
	APRIL 10 RESULTS	Yes - 57 No - 0	Yes - 44 No - 13	Yes - 29 No - 15	Yes - 19 No - 38	Yes - 8 No - 11	Yes - 13 No - 44
	TOTAL RESULTS	Yes - 93 No - 3	Yes - 73 No - 20	Yes - 46 No - 27	Yes - 38 No - 55	Yes - 17 No - 21	Yes - 26 No - 67
